# Supplementary material for: ACEs family genes: Important molecular links between lung cancer and COVID‐19
Source: Clin Transl Med. 2021 Dec 15;11(12):e615. doi: 10.1002/ctm2.615 (PMC8673100; doi:10.1002/ctm2.615)
Supplement: Supplementary file 1 — Supporting Information [file CTM2-11-e615-s001.zip]

Archive with 23 entries (21 files):
- Supplementary material/Supplementary material.docx
- Supplementary material/Supplementary material-Figures/
- Supplementary material/Supplementary material-Figures/Figure-S1.tif
- Supplementary material/Supplementary material-Figures/Figure-S10.tif
- Supplementary material/Supplementary material-Figures/Figure-S11.tif
- Supplementary material/Supplementary material-Figures/Figure-S12.tif
- Supplementary material/Supplementary material-Figures/Figure-S2.tif
- Supplementary material/Supplementary material-Figures/Figure-S3.tif
- Supplementary material/Supplementary material-Figures/Figure-S4.tif
- Supplementary material/Supplementary material-Figures/Figure-S5.tif
- Supplementary material/Supplementary material-Figures/Figure-S6.tif
- Supplementary material/Supplementary material-Figures/Figure-S7.tif
- Supplementary material/Supplementary material-Figures/Figure-S8.tif
- Supplementary material/Supplementary material-Figures/Figure-S9.tif
- Supplementary material/Supplementary material-Tables/
- Supplementary material/Supplementary material-Tables/Table S1.docx
- Supplementary material/Supplementary material-Tables/Table S2.docx
- Supplementary material/Supplementary material-Tables/Table S3.docx
- Supplementary material/Supplementary material-Tables/Table S4.docx
- Supplementary material/Supplementary material-Tables/Table S5.docx
- Supplementary material/Supplementary material-Tables/Table S6.docx
- Supplementary material/Supplementary material-Tables/Table S7.docx
- Supplementary material/Supplementary material-Tables/Table S8.docx
